# Supplementary material for: Survival Pathways of HIF-Deficient Tumour Cells: TCA Inhibition, Peroxisomal Fatty Acid Oxidation Activation and an AMPK-PGC-1α Hypoxia Sensor
Source: Cells. 2022 Nov 14;11(22):3595. doi: 10.3390/cells11223595 (PMC9688062; doi:10.3390/cells11223595)
Supplement: Supplementary file 1 [file cells-11-03595-s001.zip]

Archive with 1 entries (1 files):
- cells-2001626-supplementary.pdf
